# Supplementary material for: Simu-dependent clearance of dying cells regulates macrophage function and inflammation resolution
Source: PLoS Biol. 2019 May 14;17(5):e2006741. doi: 10.1371/journal.pbio.2006741 (PMC6516643; doi:10.1371/journal.pbio.2006741)
Supplement: S1 Data — (XLSX) [file pbio.2006741.s001.xlsx]

## Sheet: Fig 1G
control	Df(3L)H99
47.3684	52.6316
23.0769	61.5385
46.1538	50
38.4615	70
33.3333	72.7273
26.6667	75
33.3333	42.8571
22.2222	38.8889
16.6667	64.2857
	45.4545

## Sheet: Fig 1H
control stage 13	control stage 15	Df(3L)H99 stage 13	Df(3L)H99 stage 15
1.29375	1.91625	2.04176	2.06733
1.60647	1.97722	1.68625	2.36273
1.47955	1.96	2.25077	2.06786
1.57136	1.62733	1.89944	2.22769
1.44105	1.78846	1.71909	2.05
1.64176	2.352	2.10182	2.14
1.58538	2.10429	1.978
1.61588	2.246	2.06273
1.65133		2.285
1.54		1.98455
1.27067		2.02611
1.392		1.71
1.65636		2.11667
1.95357		2.28643
1.93067
1.90833
1.64
1.38231

## Sheet: Fig 1N
control st13	control st15	Df(3L)H99 st13	Df(3L)H99 st15
0.821429	0.0740741	0.0294118	0
0.551724	0.25	0	0
0.483871	0.44	0	0
0.222222	0.037037	0	0
0.413793	0.321429	0	0
0.911765	0.4	0	0
0.5	0.315789
0.666667	0.137931
0.25	0.184211
0.730769	0.259259
0.333333	0.24
0.45	0.235294
0.964286	0.277778
0.529412	0.107143
0.566667	0.47619
0.461538
0.870968
0.741935
0.578947

## Sheet: Fig 2G
control	simu2
31	164
38	351
54	137
8	92
4	419
25	341
14	224

## Sheet: Fig 2H
control	simu2
1	3.4
1.23077	2.92308
2.14286	2.05882
0.428571	3.07692
1.14286	2
1.33333

## Sheet: Fig 3C
control	simu2
100	100
100	100
100	100
100	100
100	100
100	100
100	100
100	100
100	100
100	100
100	100
100	100
100	100
100	100
100	100

## Sheet: Fig 3D
control	simu
290	301
288	299
295	312
251	281
220	296
295	297
282	276

## Sheet: Fig 3G
control 0 mins	simu2 0 mins	control 90 mins	simu2 90 mins
33	36	36	44
23	24	27	23
31	19	33	25
44	20	36	23
30	30	26	29
25	25	25	28
26	26	27	31
36		36
33	27	29	28
30	15	36	16
18	24	34	28
33	28	37	28
40	27	36	27
37	32	37	38
38	30	38	31
34	30	41	25
27	29	22	31

## Sheet: Fig 3J
simu -30mins	simu2	simu 30mins	simu 60mins	control -30mins	control	control 30mins	control 60mins
1789.96	1831.85	1866.98	1386.33	1227.57	1158.44	1099.81	1113.07
1486.74	1535.36	1536.36	1805.77	1383.56	1288.14	1238.33	1179.89
1726.63	1678.8	1453.4	1529.56	1516.18	1332.39	1239.46	1218.3
	1687.52	1726.34	1602.08	1135.97	1140.01	1134.01	1154.69
	1835.9	1571.95		1285.81	1226.04	1177.66	1228.86
	1965.95	1659.74			1402.45	1266.78	1298.83
					1615	1398.95

## Sheet: Fig 4C
control	simu2
2.53788	2.25154
2.83615	1.90311
2.57512	2.14634
2.69359	1.42994
2.32622	1.69561
2.08681	1.17424
1.69531

[truncated: 42 more sheets: Fig 4F, Fig 4G, Fig 5C, Fig 5E, Fig 6B, Fig 6Bprime, Fig 6D, Fig 6E, Fig 7D, Fig 7E, Fig 8B, Fig 8C, Fig 8Cprime, Fig 9D, Fig 9G, Fig 9H, Fig S1A, Fig S1B, Fig S1Bprime, Fig S1D …]
